# Supplementary material for: What goes on in digital behaviour change interventions for weight loss maintenance targeting physical activity: A scoping review
Source: Digit Health. 2022 Nov 6;8:20552076221129089. doi: 10.1177/20552076221129089 (PMC9643762; doi:10.1177/20552076221129089)
Supplement: sj-xlsx-3-dhj-10.1177_20552076221129089 - Supplemental material for What goes on in digital behaviour change interventions for weight loss maintenance targeting physical activity: A scoping review [file sj-xlsx-3-dhj-10.1177_20552076221129089.xlsx]

## Sheet: MoD
MoDs (ontology)
Informational																										Cross Cutting Entities
Human		Printed Material				Electronic mode of delivery																			Environmental change/object	Individual	Dyadic/couples	Group-based	One-way interaction	Reciprocal interaction	Synchronous	Asynchronous	Push	Pull	Format						Gamification feature	Arts Feature
Face to face	Distant	Letter/postcard	Poster/public notice	Paper publication	Labeling	Technology delivered										Digital content type																			Audio	Video(s)	Text	Image/infographic	Haptic	Arts Feature
						Television	Mobile device	Desktop computer	Digital billboard	Wearable accessory (Clothing/Accessory)		Digital Environment Object	Projection/hologram	Disc	Radio	Audio call/message	Video call/ message	Text/instant message	Email	Video Game	Audio Broadcast/podcast	Website/computer /program/app	Ebook	Virtual or augmeted reality
2020-11-04	2020-11-10			2020-11-02		2020-11-01	2020-11-03	2020-11-09			2020-11-04					2020-11-07	2020-11-03	2020-11-03	2020-11-09			2020-11-08				2020-11-11	2020-11-01	2020-11-02	2020-11-11	2020-11-08	2020-11-08	2020-11-10	2020-11-09	2020-11-09	2020-11-06	2020-11-03	2020-11-11	2020-11-06			2020-11-03
Leahey 2016	Coughlin, 2013			Evans 2015		Gerber, 2013	Brindal 2016	Coughlin, 2013			Evans 2015					Coughlin, 2013	Espel-Huynn, 2019	Evans 2015	Coughlin, 2013			Collins 2010				Coughlin, 2013	Leahey 2016	Coughlin, 2013	Coughlin, 2013	Coughlin, 2013	Coughlin, 2013	Coughlin, 2013	Coughlin, 2013	Coughlin, 2013	Coughlin, 2013	Espel-Huynn, 2019	Coughlin, 2013	Coughlin, 2013			Leahey 2016
Thomas, 2011	Brindal 2016			Wing, 2008			Collins 2010	Wing, 2008			Nakata 2019					Scott, 2019	Scott, 2019	Brindal 2016	Wing, 2008			Espel-Huynn, 2019				Brindal 2016		Leahey 2016	Brindal 2016	Brindal 2016	Brindal 2016	Scott, 2019	Brindal 2016	Brindal 2016	Brindal 2016	Gerber, 2013	Brindal 2016	Brindal 2016			Scott, 2019
Coughlin, 2013	Collins 2010						Evans 2015	Collins 2010			Wing, 2008					Brindal 2016	Gerber, 2013	Collins 2010	Brindal 2016			Evans 2015				Collins 2010			Collins 2010	Collins 2010	Collins 2010	Thomas, 2011	Collins 2010	Leahey 2016	Nakata 2019	Scott, 2019	Collins 2010	Nakata 2019			Wing, 2008
Evans, 2015	Espel-Huynn, 2019							Leahey 2016			Scott, 2019					Collins 2010			Collins 2010			Scott, 2019				Leahey 2016			Espel-Huynn, 2019	Leahey 2016	Leahey 2016	Wing, 2008	Leahey 2016	Nakata 2019	Collins 2010		Leahey 2016	Espel-Huynn, 2019
	Evans 2015							Nakata 2019								Nakata 2019			Gerber, 2013			Coughlin, 2013				Nakata 2019			Leahey 2016	Nakata 2019	Nakata 2019	Collins 2010	Nakata 2019	Scott, 2019	Scott, 2019		Nakata 2019	Evans 2015
	Gerber, 2013							Scott, 2019								Evans 2015			Leahey 2016			Brindal 2016				Espel-Huynn, 2019			Nakata 2019	Wing, 2008	Wing, 2008	Espel-Huynn, 2019	Espel-Huynn, 2019	Espel-Huynn, 2019	Gerber, 2013		Espel-Huynn, 2019	Scott, 2019
	Leahey 2016							Espel-Huynn, 2019								Gerber, 2013			Nakata 2019			Nakata 2019				Evans 2015			Evans 2015	Evans 2015	Evans 2015	Evans 2015	Evans 2015	Evans 2015			Evans 2015
	Nakata 2019							Thomas, 2011											Scott, 2019			Wing, 2008				Gerber, 2013			Gerber, 2013	Gerber, 2013	Gerber, 2013	Gerber, 2013	Gerber, 2013	Gerber, 2013			Gerber, 2013
	Thomas, 2011							Evans 2015											Thomas, 2011							Scott, 2019			Scott, 2019			Leahey 2016	Scott, 2019	Wing, 2008			Scott, 2019
	Wing, 2008																									Thomas, 2011			Thomas, 2011			Nakata 2019					Thomas, 2011
																										Wing, 2008			Wing, 2008								Wing, 2008
