# Supplementary material for: What goes on in digital behaviour change interventions for weight loss maintenance targeting physical activity: A scoping review
Source: Digit Health. 2022 Nov 6;8:20552076221129089. doi: 10.1177/20552076221129089 (PMC9643762; doi:10.1177/20552076221129089)
Supplement: sj-xlsx-4-dhj-10.1177_20552076221129089 - Supplemental material for What goes on in digital behaviour change interventions for weight loss maintenance targeting physical activity: A scoping review [file sj-xlsx-4-dhj-10.1177_20552076221129089.xlsx]

## Sheet: DOSE (Dombrowski et al., 2016)
Author (year, Country	Trial Name	DOSE (Dombrowski et al., 2016)
		Duration of the intervention	Number of contacts	Lenght of contact	Frequency	Spacing		BCT Sequencing	Contact Form
						Constant	Variable
Brindal (2016)	MotiMate	24 weeks	Clinic on 5 occasions over 24 weeks	Unclear	Push notification messages to enter data daily andreview feedback weekly Weekly performance and gives feedback on which category	Yes	Unclear	Unclear	Proactive
Brindal (2019)	Motimate	12 weeks + 12 follow up	5 visits to the clinical research unit to measuremts purposes. Visits occurred at baseline, 4 weeks, 8 weeks, 12 weeks, and 24 weeks	Phone calls were shortand designed to provide just-in-time intervention to minimizefurther weight gain	Prompts with triggers (weight regain); just-in-time contact with a registered dietitian and psychologist	Unclear	Yes	Unclear	Proactive
Collins (2010, 2019)	ACTRN12610000197033	12 months	Unclear	Unclear	Unclear	Unclear	Unclear	Unclear	Reactive
Coughlin, 2013 (Brantley, 2008 Funk, 2010 Steven, 2008)	WLM website BFS	30 month	Unlimited electronic 1 face to face orientation session 12-month reorientation group session	face-to-face 45 mins orientation demonstrating how use site	Continuously available, encourage at least weekly contacts	Unclear	Yes	Unclear	Schedulled
Espel-Huynh (2019)	Rx Weight Loss intervention	12 month	Unclear	Unclear	Unclear	Unclear	Unclear	Yes	Scheduled
Evans (2015)	NULEVEL (ISRCTN14657176)	12 month	Unclear	Inicial face-to-face consultation takes 60-90 mins	Intervention: text message to weight in no info is reported for 24hs (1st 2 weeks) and 72hr thereafter Daily feedback; and information from study team	Yes	Unclear	(a) sustainable motives for long-term WLM behaviours (b) self-regulation and relapse prevention (c) management of personal resources (d) habits and behavioural automaticity (e)environmental and social influences (f) goal con-flict, goal facilitation and priorities	Scheduled
Sniehotta (2019)	NULEVEL (ISRCTN14657176)	12 month	Unclear	intervention: inicial face-to-face consultation takes 60-90 mins	Intervention: text message to weight in no info is reported for 24hs (1st 2 weeks) and 72hr thereafter Daily feedback; and information from study team.	Yes	Unclear	(a) sustainable motives for long-term WLM behaviours (b) self-regulation and relapse prevention (c) management of personal resources (d) habits and behavioural automaticity (e)environmental and social influences (f) goal con-flict, goal facilitation and priorities	Scheduled
Gerber (2013)	“Exercise Your Faith”	9 months	Unclear	Each video was was aprox 5-20 mins telephone 10-12 mins	Intervention: monthly telephone contact	Unclear	Unclear	Unclear	Unclear
Leahey (2016)	Research center in Providence, RI from 2013 to 2014.	10 month	Single, on hour group session plus periodic email contact	Single, on hour group session	Single, on hour group session plus monthly informational emails,	Yes Monthly informational emails	Yes Receive between $1–$10/week for submitting their records, but thespecific schedule of reinforcers was not provided to par-ticipants in advance.	Unclear	Scheduled and Random (rewards)
Nakata (2019)	UMIN00001442	24 month	24 mnths	Provided monthly personalized feedback (200-250 words)	Monthly personalized feedback If the body weight or physical activity data were not up-loaded, the study staff contacted the participant via e-mail or by phone, once a month, to ask that the data be uploaded.	Yes	Yes Other communication (via the web-based system, e-mail or by phone) with the study staff was allowed as needed	Unclear	Scheduled
Scott (2019)	NOHOW (ISRCTN88405328)	18 month (6+12FU)	26 emais	Unclear	Weekly	Yes	Unclear	Unclear	Scheduled
Thomas (2011)	Weight Loss Clinics (WLCs)	6 months	26 email plus 6 asking weight	Unclear	Weekly email from dietition called "tip of the week" Monthly email requesting report of current weight.	Yes	Unclear	Unclear	Scheduled
Wing (2008)	STOP Regain	Bsl, 6, 12, 18	Unclear	Unclear	Unclear	Unclear	Unclear	Unclear	Scheduled
