# Supplementary material for: What goes on in digital behaviour change interventions for weight loss maintenance targeting physical activity: A scoping review
Source: Digit Health. 2022 Nov 6;8:20552076221129089. doi: 10.1177/20552076221129089 (PMC9643762; doi:10.1177/20552076221129089)
Supplement: sj-xlsx-6-dhj-10.1177_20552076221129089 - Supplemental material for What goes on in digital behaviour change interventions for weight loss maintenance targeting physical activity: A scoping review [file sj-xlsx-6-dhj-10.1177_20552076221129089.xlsx]

## Sheet: Final version
Autors	Trial	BCT	Implementation	BCT - Theory	BCT - MoD	BCT - Dose	BCT - Tailor
Brindal 2016, Brindal 2019	Motimate	n BCTs = 13	Yes (100%)	Partially (31% Yes)	Partially (62% Yes)	Partially (38% Yes)	Partially (38% Yes)
		2.2 Feedback on behaviour	Yes	No	Yes	Yes	Yes
		2.3 Self-monitoring of behaviour	Yes	Yes	Yes	Yes	No
		2.4 Monitoring of Outcome of Behaviour	Yes	No	Yes	No	Yes
		2.7 Feedback on outcome of behaviour	Yes	Yes	Yes	No	Yes
		3.1 Social Support (unspecified)	Yes	No	No	No	No
		5.4 Monitoring of emotional consequences	Yes	No	Yes	No	No
		7.1 Prompts/cues	Yes	No	Yes	Yes	No
		11.2 Reduce negative emotions	Yes	Yes	Yes	Yes	Yes
		12.3 Avoidance/reducing exposures to cues for the behaviour	Yes	No	No	No	No
		12.4 Distraction	Yes	No	No	No	No
		13.2 Framing/Reframing	Yes	No	No	No	No
		13.4 Valued self-identify	Yes	No	No	No	No
		15.3 Focus on past success	Yes	Yes	Yes	Yes	Yes
Collins 2010	ACTRN	n BCTs = 24	Yes (100%)	Partially (79% Yes)	Partially (83% Yes)	Partially (67% Yes)	Partially (67% Yes)
		Online program
		1.1 Goal Setting (behaviour)	Yes	Yes	Yes	Yes	Yes
		1.3 Goal setting outcome [mode of delivery website - passive]	Yes	Yes	Yes	No	No
		1.3 Goal setting outcome [mode of delivery website - active]	Yes	Yes	Yes	No	Yes
		2.2 Feedback on behaviour	Yes	Yes	No	Yes	Yes
		2.3 Self-monitoring of behaviour	Yes	Yes	Yes	No	No
		2.4 Self-monitoring of outcomes of behaviour	Yes	Yes	Yes	Yes	No
		2.7 Feedback on outcomes of behaviour [mode of delivery unclear - active]	Yes	Yes	No	Yes	Yes
		2.7 Feedback on outcomes of behaviour [mode of delivery website - passive]	Yes	Yes	Yes	No	Yes
		3.1 Social support unspecified	Yes	Yes	Yes	No	No
		3.2 Social support (practical)	Yes	Yes	No	Yes	Yes
		7.1 Prompts/cues [for education]	Yes	No	Yes	Yes	Yes
		7.1 Prompts/cues [for self-monitoring of outcomes of behaviour]	Yes	Yes	Yes	Yes	No
		Maintenance Basic
		1.1 Goal setting behaviour	Yes	Yes	Yes	Yes	Yes
		2.4 Self-monitoring of outcomes of behaviour	Yes	Yes	Yes	Yes	No
		2.7 Feedback on outcome of behaviour	Yes	Yes	Yes	No	Yes
		3.1 Social support unspecified	Yes	Yes	Yes	No	No
		7.1 Prompts/cues	Yes	No	Yes	Yes	Yes
		10.10 Reward outcome	Yes	No	Yes	Yes	Yes
		Maintenance Enhanced
		2.2 Feedback on behaviour	Yes	Yes	No	Yes	Yes
		2.4 Self-monitoring of outcomes of behaviour	Yes	Yes	Yes	Yes	No
		2.7 Feedback on outcomes of behaviour	Yes	Yes	Yes	No	Yes
		3.1 Social Support (unspecified)	Yes	Yes	Yes	Yes	Yes
		7.1 Prompts/Cues	Yes	No	Yes	Yes	Yes
		10.10 Reward outcome	Yes	No	Yes	Yes	Yes
Coughlin, 2013; Brantley, 2008; Funk, 2010; Steven, 2008	WLM Website BFS	n BCTs = 11	Yes (100%)	No (0%)	Yes (100%)	Partially (55% yes)	Partially (55% Yes)
		1.1 Goal setting behaviour	Yes	No	Yes	Yes	Yes
		1.2 Problem Solving	Yes	No	Yes	Yes	Yes
		1.4 Action planning [mode of delivery - face to face]	Yes	No	Yes	Yes	Yes
		1.4 Action planning [mode of delivery - web-based system]	Yes	No	Yes	Yes	Yes
		2.2 Feedback on behaviour	Yes	No	Yes	No	Yes
		2.3 Self monitoring behaviour	Yes	No	Yes	Yes	No
		2.4 feedback on outcome	Yes	No	Yes	No	Yes
		3.1 Social support	Yes	No	Yes	No	No
		5.1 Information about health consequences	Yes	No	Yes	No	No
		7.1 Prompts/cues	Yes	No	Yes	Yes	No
		9.1 Credible source	Yes	No	Yes	No	No
Espel-Huynn, 2019	Refresher WLI	n BCTS = 9	Partially (78% yes)	No (0%)	Partially (56% Yes)	Yes (100%)	Partially (33% Yes)
		1.1. Goal setting behaviour	Yes	No	Yes	Yes	Yes
		1.2. Problem solving	Yes	No	No	Yes	No
		1.3. Goal setting outcome	Yes	No	Yes	Yes	No
		1.9 Commitment	Partially	No	No	Yes	No
		2.3. Self-monitoring of behaviour	Yes	No	Yes	Yes	No
		2.4. Self-monitoring of outcomes of behaviour	Yes	No	Yes	Yes	No
		2.7. Feedback on outcomes of behaviour	Yes	No	No	Yes	Yes
		5.1 Information about health consequences	Partially	No	No	Yes	No
		8.7 Graded tasks	Yes	No	Yes	Yes	Yes
Evans 2015, Sniehotta 2019	NuLevel	n BCTs = 30	Yes (100%)	Yes (100%)	Yes (100%)	Yes (100%)	Partially (83% Yes)
		1.1 Goal setting (Behaviour)	Yes	Yes	Yes	Yes	Yes
		1.2 Problem solving [for Relapse prevention* as discriminated by the original authors; mode of delivery - face to face]	Yes	Yes	Yes	Yes	Yes
		1.2 Problem solving [for Barrier identification* as discriminated by the original authors; mode of delivery - face to face]	Yes	Yes	Yes	Yes	Yes
		1.2 Problem Solving [for Coping planning* as discriminated by the original authors; mode of delivery - face to face]	Yes	Yes	Yes	Yes	Yes
		1.2 Problem solving [mode of delivery - SMS]	Yes	Yes	Yes	Yes	Yes
		1.3 Goal setting (outcome) [weight]	Yes	Yes	Yes	Yes	Yes
		1.4 Action planning	Yes	Yes	Yes	Yes	Yes
		1.5 Review of behavioural goals [mode of delivery - face to face]	Yes	Yes	Yes	Yes	Yes
		1.5 Review of behavioural goals [mode of delivery - SMS]	Yes	Yes	Yes	Yes	Yes
		1.7 Review of outcome goal	Yes	Yes	Yes	Yes	Yes
		2.2 Feedback on behaviour [mode of delivery - face to face]	Yes	Yes	Yes	Yes	Yes
		2.2 Feedback on behaviour [mode of delivery - SMS]	Yes	Yes	Yes	Yes	Yes
		2.3 Self-monitoring of behaviour [mode of delivery - face to face]	Yes	Yes	Yes	Yes	Yes
		2.3 Self-monitoring of behaviour [mode of delivery - SMS]	Yes	Yes	Yes	Yes	No
		2.4 Self-monitoring of behavioural outcome [mode of delivery - face to face]	Yes	Yes	Yes	Yes	No
		2.4 Self-monitoring of behavioural outcome [mode of delivery - SMS]	Yes	Yes	Yes	Yes	Yes
		2.7 Feedback on outcome [mode of delivery - face to face]	Yes	Yes	Yes	Yes	Yes
		2.7 Feedback on outcome [mode of delivery - Website]	Yes	Yes	Yes	Yes	Yes
		2.7 Feedback on outcome [mode of delivery - SMS]	Yes	Yes	Yes	Yes	Yes
		3.1 Social support (unspecified)	Yes	Yes	Yes	Yes	Yes
		3.2 Social support (practical)	Yes	Yes	Yes	Yes	Yes
		4.1 Instruction on how to perform the behaviour [PA, tempting situations]	Yes	Yes	Yes	Yes	Yes
		4.1 Instruction on how to perform the behaviour [for social support and self-management]	Yes	Yes	Yes	Yes	Yes
		5.1 Information about health consequences	Yes	Yes	Yes	Yes	Yes
		7.1 Prompts/cues	Yes	Yes	Yes	Yes	No
		10.4 Social reward	Yes	Yes	Yes	Yes	Yes
		12.2 Plan social support/social change [diet and PA]	Yes	Yes	Yes	Yes	Yes
		12.3 Avoidance/reducing exposure to cues for the behaviour	Yes	Yes	Yes	Yes	No
		12.5 Adding objects to the environment	Yes	Yes	Yes	Yes	No
		15.3 Prompting focus on past success	Yes	Yes	Yes	Yes	Yes
Gerber, 2013	Exercise your Faith	n BCTs = 7	Partially (29% yes)	No (0%)	Partially (71% yes)	Partially (43% yes)	No (0%)
		1.2 Problem solving	Partially	No	Yes	No	No
		3.1 Social Support	Partially	No	Yes	Yes	No
		4.1 Instruction on how to perform behaviour	Partially	No	Yes	No	No
		6.1 Demonstration of the behaviour	Partially	No	Yes	No	No
		7.1 Prompts/cues	Partially	No	No	No	No
		12.1 Restructuring the physical environment	Yes	No	No	Yes	No
		12.5 Adding objects to the environment	Yes	No	Yes	Yes	No
Leahey, 2016	Providence RC	n BCTs = 14	Yes (100%)	Partially (64% yes)	Yes (100%)	Yes (100%)	Partially (36% yes)
		1.1. Goal setting behaviour [mode of delivery - group session]	Yes	No	Yes	Yes	Yes
		1.1. Goal setting behaviour [mode of delivery - email]	Yes	Yes	Yes	Yes	No
		1.2. Problem solving	Yes	No	Yes	Yes	Yes
		1.3. Goal setting outcomes	Yes	No	Yes	Yes	Yes
		1.4. Action planning	Yes	No	Yes	Yes	Yes
		2.3. Self-monitoring of behaviour	Yes	Yes	Yes	Yes	No
		2.4. Self-monitoring of outcomes of behaviour	Yes	Yes	Yes	Yes	No
		4.1. Instructions on how to perform behaviour	Yes	No	Yes	Yes	No
		7.1. Prompts/cues	Yes	Yes	Yes	Yes	No
		10.1 Material incentive (behaviour)	Yes	Yes	Yes	Yes	No
		10.2. Material reward (behaviour)	Yes	Yes	Yes	Yes	No
		10.4 Social Reward	Yes	Yes	Yes	Yes	No
		10.10. Reward outcome	Yes	Yes	Yes	Yes	Yes
		14.6. Situation-specific reward	Yes	Yes	Yes	Yes	No
Nakata, 2019	UMIN	n BCTs = 10	Yes (100%)	No (0%)	Yes (100%)	Yes (100%)	Partially (50% Yes)
		1.1. Goal setting behaviour [mode of delivery - group]	Yes	No	Yes	Yes	No
		1.1. Goal setting behaviour [mode of delivery - web-based system]	Yes	No	Yes	Yes	Yes
		2.2. Feedback on behaviour	Yes	No	Yes	Yes	Yes
		2.3. Self-monitoring of behaviour	Yes	No	Yes	Yes	No
		2.4. Self-monitoring of outcomes of behaviour	Yes	No	Yes	Yes	No
		2.7. Feedback on outcomes of behaviour	Yes	No	Yes	Yes	Yes
		3.1. Social support unspecified [mode of delivery - printed materials]	Yes	No	Yes	Yes	No
		3.1. Social support unspecified [mode of delivery - web-based system]	Yes	No	Yes	Yes	Yes
		8.7 Graded tasks	Yes	No	Yes	Yes	Yes
		12.5 Adding objects to the environment	Yes	No	Yes	Yes	No
Scott, 2019	NoHoW	n BCTs = 5	Yes (100%)	No (0%)	Yes (100%)	Partially (80% yes)	Partially (20% yes)
		2.3 Self-monitoring of behaviour	Yes	No	Yes	Yes	No
		2.4 Self-monitoring of outcome	Yes	No	Yes	Yes	No
		2.7 Feedback on outcome of behaviour	Yes	No	Yes	No	Yes
		7.1 Prompts/cues	Yes	No	Yes	Yes	No
		12.5 Adding objects to the environment	Yes	No	Yes	Yes	No
Thomas, 2011	WLCs	n BCTs = 3	Yes (100%)	No (0%)	Yes (100%)	Yes (100%)	No (0%)
		2.4. Self-monitoring of outcomes of behaviour	Yes	No	Yes	Yes	No
		4.1. Instruction on how to perform the behaviour	Yes	No	Yes	Yes	No
		7.1. Prompts/cues	Yes	No	Yes	Yes	No
Wing, 2008	Stop Regain	n BCTs = 6	Partially (50% yes)	Partially (33% yes)	Partially (67% yes)	Yes (100%)	No (0%)
		1.2. Problem solving	Partially	No	No	Yes	No
		2.4. Self-monitoring of outcomes of behaviour	Yes	Yes	Yes	Yes	No
		3.1 Social support unspecified	Partially	No	Yes	Yes	No
		3.2 Social support practical	Yes	No	Yes	Yes	No
		4.1. Instructions on how to perform behaviour	Yes	Yes	Yes	Yes	No
		10.10. Reward outcome	Partially	No	No	Yes	No
